# Supplementary material for: Novel Trends in Dental Color Match Using Different Shade Selection Methods: A Systematic Review and Meta-Analysis
Source: Materials (Basel). 2022 Jan 8;15(2):468. doi: 10.3390/ma15020468 (PMC8778907; doi:10.3390/ma15020468)
Supplement: Supplementary file 1 [file materials-15-00468-s001.zip]

Archive with 1 entries (1 files):
- materials-1491175-SI.pdf
